# Supplementary material for: Training–Fuel Coupling (TFC): A Molecular Sports Nutrition Framework for Energy Availability, Chrono-Nutrition, and Performance Optimization
Source: Nutrients. 2026 Feb 21;18(4):693. doi: 10.3390/nu18040693 (PMC12943547; doi:10.3390/nu18040693)
Supplement: Supplementary file 1 [file nutrients-18-00693-s001.zip]

Archive with 1 entries (1 files):
- nutrients-4140326-supplementary.pdf
